# Supplementary material for: Stress and odorant receptor feedback during a critical period after hatching regulates olfactory sensory neuron differentiation in Drosophila
Source: PLoS Biol. 2021 Apr 1;19(4):e3001101. doi: 10.1371/journal.pbio.3001101 (PMC8043390; doi:10.1371/journal.pbio.3001101)
Supplement: S3 Data — (XLSX) [file pbio.3001101.s004.xlsx]

## Sheet: Or65a ectopic expression
		Levels 1 DPE		Levels 4 DPE		Or65a/Control 1 DPE		Or65a/Control 4 DPE4		Or65a 4DPE/1 DPE
geneid	symbol	Control	Or65a	Control	Or65a	fold change	pvalue	fold change	pvalue	fold change	pvalue
FBgn0030715	Or13a	1.22	1.29	1.47	1.15	0.233	0.0847	-0.942	1.3e-08	-0.469	0.00426
FBgn0041626	Or19a	0.183	0.16	0.427	0.0735	-0.0952	0.892	-3.03	0.000662	-1.38	0.204
FBgn0062565	Or19b	0.544	0.862	0.984	0.79	1.41	2.18e-08	-0.596	0.0292	-0.334	0.199
FBgn0026398	Or22a	1.26	1.39	1.55	1.25	0.406	0.00134	-0.865	5.59e-08	-0.499	0.000727
FBgn0026397	Or22b	1.65	1.62	2.07	1.56	-0.105	0.283	-1.56	3.45e-50	-0.213	0.0629
FBgn0026395	Or23a	0.765	1.01	0.897	0.934	0.922	1.2e-06	0.279	0.33	-0.274	0.201
FBgn0023523	Or2a	0.642	0.995	0.85	0.917	1.38	3.09e-11	0.404	0.138	-0.324	0.132
FBgn0026392	Or33a	0.401	0.495	0.665	0.398	0.442	0.23	-1.11	0.012	-0.528	0.237
FBgn0028946	Or35a	1.25	1.29	1.56	1.18	0.11	0.42	-1.12	1.42e-11	-0.396	0.0133
FBgn0033043	Or42b	1.98	1.93	2.05	1.49	-0.153	0.0531	-1.7	1.23e-39	-1.51	2.79e-34
FBgn0026389	Or43a	0.916	1.42	1.53	1.21	1.74	1.66e-33	-0.906	5.45e-08	-0.706	6.92e-06
FBgn0026393	Or43b	1.19	1.37	1.62	1.25	0.637	5.91e-07	-1.11	4.49e-14	-0.419	0.00592
FBgn0026386	Or47a	1.45	1.41	1.69	1.35	-0.144	0.197	-0.964	6.57e-12	-0.204	0.157
FBgn0026385	Or47b	1.47	2.86	2.06	2.93	4.69	0	3.07	0	0.198	0.00258
FBgn0028963	Or49b	0.935	1.01	1.18	0.865	0.305	0.082	-0.996	1.33e-05	-0.579	0.00851
FBgn0034473	Or56a	1.4	1.51	1.58	1.41	0.4	0.000191	-0.44	0.00181	-0.38	0.00285
FBgn0034865	Or59b	1.79	1.83	2.21	1.71	0.154	0.122	-1.54	1.64e-60	-0.459	7.1e-06
FBgn0041625	Or65a	0.991	3.22	1.17	3.12	7.54	0	6.73	0	-0.356	3.91e-09
FBgn0041624	Or65b	0.968	1.32	1.22	1.24	1.26	2.37e-18	0.246	0.181	-0.304	0.0471
FBgn0041623	Or65c	0.55	0.792	0.599	0.81	1.1	4.63e-05	0.935	0.00899	0.0351	0.894
FBgn0036009	Or67a	1.27	1.33	1.48	1.25	0.227	0.123	-0.614	0.000398	-0.312	0.0728
FBgn0036019	Or67b	0.861	1.03	1.18	0.799	0.636	0.000688	-1.18	2.08e-06	-0.793	0.00113
FBgn0036078	Or67c	1.01	0.959	1.34	0.907	-0.188	0.287	-1.35	1.06e-10	-0.167	0.474
FBgn0036080	Or67d	1.38	1.48	1.82	1.33	0.331	0.00373	-1.51	4.2e-30	-0.534	5.7e-05
FBgn0041622	Or69a	1.02	1.26	1.04	1.14	0.851	4.06e-09	0.488	0.0238	-0.493	0.00295
FBgn0030016	Or7a	1.29	1.47	1.56	1.3	0.669	9.35e-08	-0.759	6.74e-07	-0.644	1.84e-05
FBgn0041621	Or82a	1.03	0.795	1.24	0.945	-0.893	6.42e-06	-0.907	4.81e-05	0.58	0.015
FBgn0037399	Or83c	0.746	0.899	1.15	0.786	0.63	0.00295	-1.23	3.07e-06	-0.495	0.0624
FBgn0037576	Or85a	1.13	1.19	1.35	1.08	0.218	0.123	-0.802	1.22e-05	-0.434	0.0137
FBgn0037590	Or85b	1.23	1.35	1.55	1.29	0.395	0.00146	-0.722	1.14e-06	-0.213	0.14
FBgn0037685	Or85f	0.819	0.849	1.01	0.786	0.132	0.532	-0.649	0.0149	-0.262	0.315
FBgn0038798	Or92a	1.95	2.04	2.25	1.77	0.304	3.55e-05	-1.42	2.33e-46	-0.914	8.77e-21
FBgn0039551	Or98a	1.05	1.08	1.37	1.02	0.0801	0.623	-1.04	1.29e-07	-0.178	0.377
FBgn0030204	Or9a	1.43	1.59	1.69	1.4	0.605	1.39e-08	-0.855	1.43e-10	-0.709	9.17e-09
FBgn0037324	Orco	2.83	3.18	3.29	2.93	1.15	4.72e-85	-1.03	5.78e-46	-0.845	9.13e-36

## Sheet: Orco mutant
		Levels 1 DPE		Levels 4 DPE		Orco -/- 1DPE/4DPE		Orco/control 1 DPE		Orco/control 4 DPE
geneid	symbol	Control	Orco-/-	Control	Orco -/-	fold change	pvalue	fold change	pvalue	fold change	pvalue
FBgn0023523	Or2a	0.642	0.635	0.85	0.264	-2.1	0.0362	0.127	0.839	-2.69	8.96e-08
FBgn0030016	Or7a	1.29	1.09	1.56	0.505	-2.46	3.02e-12	-0.688	0.000255	-3.97	5.88e-51
FBgn0030204	Or9a	1.43	1.24	1.69	0.536	-2.82	2.66e-13	-0.642	0.00448	-4.24	4.63e-67
FBgn0030715	Or13a	1.22	1.16	1.47	0.204	-4.54	4.33e-16	-0.209	0.417	-5.49	3.57e-36
FBgn0041626	Or19a	0.183	0.0176	0.427	0	-0.821	0.84	-3.55	0.0193	-5.94	1.51e-05
FBgn0062565	Or19b	0.544	0.918	0.984	0.0819	-5.09	1.43e-08	1.6	7.23e-05	-5.15	9.48e-13
FBgn0026398	Or22a	1.26	1.1	1.55	1.12	-0.00396	0.986	-0.625	0.00184	-1.46	3.91e-17
FBgn0026397	Or22b	1.65	1.8	2.07	1.56	-0.986	0.000851	0.555	0.0489	-1.71	2.38e-58
FBgn0026395	Or23a	0.765	0.949	0.897	1.1	0.423	0.206	0.719	0.0254	0.72	0.00809
FBgn0026392	Or33a	0.401	0.221	0.665	0.0185	-3.76	0.025	-1.27	0.0297	-6.1	1.59e-06
FBgn0028946	Or35a	1.25	1.25	1.56	1.12	-0.583	0.0133	-0.0313	0.889	-1.51	4.03e-18
FBgn0033043	Or42b	1.98	2.12	2.05	1.1	-3.65	3.76e-39	0.5	0.0376	-3.23	9.51e-123
FBgn0026389	Or43a	0.916	1.23	1.53	0.766	-1.92	1.92e-05	1.22	0.00368	-2.71	5.69e-38
FBgn0026393	Or43b	1.19	1.21	1.62	0.829	-1.51	4.56e-08	0.0733	0.688	-2.81	3e-48
FBgn0026386	Or47a	1.45	1.52	1.69	1.53	-0.0695	0.709	0.225	0.171	-0.507	6.03e-05
FBgn0026385	Or47b	1.47	1.58	2.06	0.956	-2.44	8.1e-08	0.506	0.233	-3.78	4.46e-143
FBgn0028963	Or49b	0.935	0.982	1.18	0.183	-4.05	1.54e-09	0.208	0.514	-4.58	4.84e-21
FBgn0034473	Or56a	1.4	1.48	1.58	0.554	-3.61	9.05e-28	0.289	0.104	-3.83	2.54e-52
FBgn0034865	Or59b	1.79	1.8	2.21	0.83	-3.58	3.63e-25	0.0657	0.829	-4.78	1.37e-201
FBgn0041625	Or65a	0.991	1.26	1.17	1.09	-0.727	0.00197	0.969	5.12e-06	-0.272	0.217
FBgn0041624	Or65b	0.968	1.26	1.22	1.19	-0.36	0.135	1.04	2.07e-06	-0.0842	0.669
FBgn0041623	Or65c	0.55	0.747	0.599	0.728	-0.0868	0.857	0.878	0.0144	0.582	0.18
FBgn0036009	Or67a	1.27	1.24	1.48	1.25	-0.0678	0.765	-0.129	0.525	-0.771	8.94e-06
FBgn0036019	Or67b	0.861	1.07	1.18	0.817	-1.05	0.0159	0.814	0.0142	-1.3	8.09e-07
FBgn0036078	Or67c	1.01	1.17	1.34	0.336	-3.66	6.86e-16	0.587	0.00825	-4.13	3.53e-31
FBgn0036080	Or67d	1.38	1.63	1.82	1.44	-0.756	0.00722	0.869	0.00091	-1.25	7.3e-21
FBgn0041622	Or69a	1.02	1.07	1.04	0.228	-3.98	1.82e-10	0.175	0.461	-3.76	2.27e-15
FBgn0041621	Or82a	1.03	0.989	1.24	0.28	-3.38	5.3e-10	-0.138	0.661	-4.14	4.1e-24
FBgn0037399	Or83c	0.746	0.786	1.15	0.0224	-6.8	8.34e-07	0.239	0.603	-7.96	4.38e-11
FBgn0037576	Or85a	1.13	0.847	1.35	0.938	0.262	0.415	-1.07	1.35e-07	-1.44	1.38e-11
FBgn0037590	Or85b	1.23	1.03	1.55	0.583	-1.87	6.67e-07	-0.718	0.000403	-3.57	8.77e-48
FBgn0037685	Or85f	0.819	0.665	1.01	0.77	0.315	0.54	-0.594	0.131	-0.853	0.00435
FBgn0038798	Or92a	1.95	1.96	2.25	0.813	-4.17	1.3e-40	0.0599	0.811	-4.98	7.78e-214
FBgn0039551	Or98a	1.05	1.07	1.37	0.196	-4.29	4.43e-16	0.0309	0.875	-5.25	7.62e-30
