# Supplementary material for: Stress and odorant receptor feedback during a critical period after hatching regulates olfactory sensory neuron differentiation in Drosophila
Source: PLoS Biol. 2021 Apr 1;19(4):e3001101. doi: 10.1371/journal.pbio.3001101 (PMC8043390; doi:10.1371/journal.pbio.3001101)
Supplement: S4 Data — (XLSX) [file pbio.3001101.s005.xlsx]

## Sheet: Figure 6A
				ΔCq expression								ΔCq expression								ΔCq expression								ΔCq expression
	Su(var)3-9 (1)	alfaTub	Δ Cq	2^-Δ Cq	Mean ΔCq expression	ΔΔ Cq			Su(var)3-9 (2)	alfa Tub	Δ Cq	2^-Δ Cq	Mean ΔCq expression	ΔΔ Cq			Su(var)3-9 (3)	alfaTub	Δ Cq	2^-Δ Cq	Mean ΔCq expression	ΔΔ Cq			Su(var)3-9 (1)	alfaTub	Δ Cq	2^-Δ Cq	Mean ΔCq expression	ΔΔ Cq
0 Days	27.97	19.98	7.99	0.00393342	0.00344294	1		0 Days	25.96	18.83	7.13	0.00713931	0.00762998	1		0 Days	35	24.58	10.42	0.000729907	0.000731951	1		0D	29.42	19.96	9.46	0.0014199	0.00171068	1
	28.24	19.89	8.35	0.00306478					25.94	18.68	7.26	0.00652412					34.86	24.5	10.36	0.000760903					28.95	19.81	9.14	0.0017725
	28.1	19.87	8.23	0.00333061					25.2	18.44	6.76	0.00922651					34.94	24.47	10.47	0.000705044					28.86	19.85	9.01	0.00193963
3 Days	30.67	23.09	7.58	0.00522628	0.00606538	1.76169		3 Days	27.81	21.53	6.28	0.0128686	0.0186311	2.44183		3 Days	32.55	23.61	8.94	0.00203607	0.00202931	2.77247		3D	30.24	21.59	8.65	0.00248938	0.00330162	1.93001
	30.68	23.27	7.41	0.00587987					27.55	21.87	5.68	0.0195052					32.41	23.55	8.86	0.00215216					30.06	21.53	8.53	0.00270529
	30.51	23.37	7.14	0.00708999					27.2	21.79	5.41	0.0235195					32.66	23.62	9.04	0.00189972					29.9	22.17	7.73	0.00471019
7 Days	29.62	21.81	7.81	0.00445611	0.00533856	1.55058		7 Days	26.38	21.04	5.34	0.0246888	0.0296962	3.89204		7 Days	36.22	27.01	9.21	0.00168855	0.00142248	1.94341		7D	29.95	22.95	7	0.0078125	0.00430132	2.5144
	29.4	21.74	7.66	0.00494436					26.03	21.4	4.63	0.040386					36.47	27.14	9.33	0.00155378					29.72	21.59	8.13	0.00356965
	29.39	22.15	7.24	0.0066152					26.77	21.39	5.38	0.0240137					36.88	26.95	9.93	0.00102511					30.94	21.58	9.36	0.00152181
	Su(var)3-3 (1)	19.98	6.97	0.00797666	0.00893458	1			Su(var)3-3 (2)								Su(var)3-3 (3)								Su(var)3-3 (4)
0 Days	26.95	19.89	7.05	0.00754638				0 Days	20.85	18.83	2.02	0.246558	0.192237	1		0 Days	27.37	20.28	7.09	0.00734002	0.00639385	1		0D	26.92	19.96	6.96	0.00803214	0.00740416	1
	26.94	19.87	6.47	0.0112807					21.11	18.68	2.43	0.185565					27.57	20.17	7.4	0.00592077					26.94	19.81	7.13	0.00713931
	26.34								21.23	18.44	2.79	0.144586					27.63	20.23	7.4	0.00592077					27	19.85	7.15	0.00704102
		23.09	5.89	0.0168629	0.0254931	2.85331
3 Days	28.98	23.27	5.91	0.0166308				3 Days	23.25	21.53	1.72	0.303549	0.874965	4.5515		3 Days	29.42	22.66	6.76	0.00922651	0.00969123	1.51571		3D	27.39	21.59	5.8	0.0179484	0.0196626	2.65562
	29.18	23.37	4.54	0.0429857					22.24	21.87	0.37	0.773782					29.26	22.62	6.64	0.0100268					27.63	21.53	6.1	0.0145786
	27.91								21.16	21.79	-0.63	1.54756					29.28	22.61	6.67	0.00982042					27.41	22.17	5.24	0.0264608
7 Days	27.45	21.81	5.64	0.0200535	0.0223309	2.49938		7 Days	23.76	21.04	2.72	0.151774	0.619166	3.22085		7 Days	27.81	21.15	6.66	0.00988872	0.00874463	1.36766		7D	27.64	22.95	4.69	0.0387409	0.0233168	3.14915
	27.57	21.74	5.83	0.017579					22.88	21.4	1.48	0.358489					27.98	21.04	6.94	0.00814426					27.69	21.59	6.1	0.0145786
	27.24	22.15	5.09	0.0293601					20.96	21.39	-0.43	1.34723					28.15	21.22	6.93	0.00820091					27.49	21.58	5.91	0.0166308

## Sheet: Figure 6B
				ΔCq expression
	Kdm4b	alfaTub	Δ Cq	2^-Δ Cq	Mean ΔCq expression	ΔΔ Cq
0 Days	27.81	25.53	-2.28	4.85678	5.85433	1
	27.78	24.59	-3.19	9.12611
	27.35	25.51	-1.84	3.5801
7 Days	25.64	23.67	-1.97	3.91768	4.54499	0.776347
	25.59	23.35	-2.24	4.72397
	25.92	23.6	-2.32	4.99332
0 Days	27.84	25.46	-2.38	5.20537	8.84722	1
	28.04	25.25	-2.79	6.9163
	27.99	24.14	-3.85	14.42
7 Days	26.93	23.32	-3.61	12.2101	5.76812	0.65197
	24.68	24.55	-0.13	1.09429
	25.3	23.3	-2	4
0 Days	23.46	20.58	-2.88	7.3615	5.67964	1
	22.83	20.05	-2.78	6.86852
	23.29	21.8	-1.49	2.80889
7 Days	24.31	22.75	-1.56	2.94854	3.39697	0.598097
	23.88	21.96	-1.92	3.78423
	23.7	21.91	-1.79	3.45815

## Sheet: Figure 6C
				ΔCq expression								ΔCq expression								ΔCq expression
	Su(var)3-9 (2)	alfaTub	Δ Cq	2^-Δ Cq	Mean ΔCq expression	ΔΔ Cq			Su(var)3-9 (1)	alfaTub	Δ Cq	2^-Δ Cq	Mean ΔCq expression	ΔΔ Cq			Su(var)3-9 (3)	alfaTub	Δ Cq	2^-Δ Cq	Mean ΔCq expression	ΔΔ Cq
1 hour	30.6	20.31	10.29	0.000798732	0.0010832	1		1 hour	29.42	19.96	9.46	0.0014199	0.00171068	1		1 hour	35.84	23.86	11.98	0.000247549	0.000235525	1
	30.62	20.86	9.76	0.00115331					28.95	19.81	9.14	0.0017725					35.77	23.73	12.04	0.000237465
	30.45	20.86	9.59	0.00129754					28.86	19.85	9.01	0.00193963					35.94	23.8	12.14	0.000221562
7 hours	34.01	24.69	9.32	0.00156459	0.00151965	1.40293		7 hours	27.81	19.24	8.57	0.00263132	0.0027643	1.61591		7 hours	31.69	20.71	10.98	0.000495097	0.00044872	1.90519
	34.01	24.56	9.45	0.00142977					27.78	19.35	8.43	0.00289946					31.65	20.68	10.97	0.000498541
	34.09	24.77	9.32	0.00156459					27.87	19.37	8.5	0.00276214					31.97	20.5	11.47	0.000352522
				ΔCq expression								ΔCq expression								ΔCq expression
	Su(var)3-3 (2)	alfaTub	Δ Cq	2^-Δ Cq	Mean ΔCq expression	ΔΔ Cq			Su(var)3-3 (1)	alfaTub	Δ Cq	2^-Δ Cq	Mean ΔCq expression	ΔΔ Cq			Su(var)3-3 (3)	alfaTub	Δ Cq	2^-Δ Cq	Mean ΔCq expression	ΔΔ Cq
1 hour	27.02	20.31	6.71	0.00955188	0.012195	1		1 hour	26.92	19.96	6.96	0.00803214	0.00740416	1		1 hour	31.87	23.86	8.01	0.00387927	0.00408896	1
	27.02	20.86	6.16	0.0139848					26.94	19.81	7.13	0.00713931					31.42	23.73	7.69	0.00484261
	27.12	20.86	6.26	0.0130482					27	19.85	7.15	0.00704102					31.94	23.8	8.14	0.003545
7 hours	30.85	24.69	6.16	0.0139848	0.0212416	1.74184		7 hours	25.39	19.24	6.15	0.014082	0.0139854	1.88886		7 hours	28.01	20.71	7.3	0.00634572	0.00640352	1.56605
	29.93	24.56	5.37	0.0241807					25.5	19.35	6.15	0.014082					27.85	20.68	7.17	0.00694408
	30.06	24.77	5.29	0.0255594					25.55	19.37	6.18	0.0137922					27.9	20.5	7.4	0.00592077

## Sheet: Figure 6D
				ΔCq expression								ΔCq expression								ΔCq expression
	Su(var)3-9	alfaTub	Δ Cq	2^-Δ Cq	Mean ΔCq expression	ΔΔ Cq			Su(var)3-3	alfaTub	Δ Cq	2^-Δ Cq	Mean ΔCq expression	ΔΔ Cq			Kdm4b	alfaTub	Δ Cq	2^-Δ Cq	Mean ΔCq expression	ΔΔ Cq
Control	30.34	28.15	-2.19	4.56305	4.01956	1		Control	30.12	28.15	-1.97	3.91768	5.14492	1		Control	25.64	23.67	-1.97	3.91768	6.20943	1
	29.93	27.97	-1.96	3.89062					30.54	27.97	-2.57	5.93809					25.59	23.35	-2.24	4.72397
	29.92	28.07	-1.85	3.605					30.55	28.07	-2.48	5.57897					25.92	22.6	-3.32	9.98664
Orco-/-	27.2	25.97	-1.23	2.34567	2.4787	0.616659		Orco-/-	26.36	25.97	-0.39	1.31039	1.42818	0.27759		Orco-/-	25.67	22.99	-2.68	6.40856	13.5848	2.18777
	27.18	25.99	-1.19	2.28153					26.36	25.99	-0.37	1.29235					26.18	21.41	-4.77	27.2843
	27.33	25.84	-1.49	2.80889					26.59	25.84	-0.75	1.68179					25.13	22.31	-2.82	7.06162
Control	28.04	25.6	-2.44	5.42642	4.94748	1		Control	26.92	19.96	6.96	0.00803214	0.00740416	1		Control	26.95	25.53	-1.42	2.67586	2.47292	1
	28.47	25.99	-2.48	5.57897					26.94	19.81	7.13	0.00713931					26.17	24.59	-1.58	2.9897
	28.07	26.13	-1.94	3.83706					27	19.85	7.15	0.00704102					26.32	25.51	-0.81	1.75321
Orco-/-	26.5	24.87	-1.63	3.09513	3.77499	0.763013		Orco-/-	26.91	20.17	6.74	0.0093553	0.0121457	0.520899		Orco-/-	24.89	22.41	-2.48	5.57897	5.68584	2.29924
	26.88	24.89	-1.99	3.97237					26.36	20.25	6.11	0.0144779					24.78	22.31	-2.47	5.54044
	26.83	24.74	-2.09	4.25748					26.88	20.57	6.31	0.0126038					24.97	22.4	-2.57	5.93809
Control	29.42	19.96	9.46	0.0014199	0.00171068	1		Control	29.26	25.6	-3.66	12.6407	9.54533	1		Control	22.58	20.58	-2	4	4.84017	1
	28.95	19.81	9.14	0.0017725					29.1	25.99	-3.11	8.63383					23.19	20.05	-3.14	8.81524
	28.86	19.85	9.01	0.00193963					29.01	26.13	-2.88	7.3615					22.57	21.8	-0.77	1.70527
Orco-/-	30.28	21.19	9.09	0.00183501	0.00227321	0.52849		Orco-/-	25.6	24.87	-0.73	1.65864	2.02297	0.211933		Orco-/-	24.74	21.15	-3.59	12.042	12.0955	2.49897
	29.98	21.26	8.72	0.00237147					25.98	24.89	-1.09	2.12874					24.74	21.26	-3.48	11.1579
	29.81	21.23	8.58	0.00261314					25.93	24.74	-1.19	2.28153					24.82	21.11	-3.71	13.0864

## Sheet: Figure 7
				ΔCq expression									ΔCq expression
	Su(var)3-3	alfaTub	Δ Cq	2^-Δ Cq	Mean ΔCq expression	ΔΔ Cq				Su(var)3-9	alfaTub	Δ Cq	2^-Δ Cq	Mean ΔCq expression	ΔΔ Cq
Control-1 24°	27.6159	23.2786	-4.33736	20.2151	19.1842	1			Control-1 24°	27.5035	23.2786	4.22498	0.0534753	0.0440532	1
	26.7782	22.596	-4.18217	18.1534						27.4478	22.596	4.85179	0.034631
4DPE-1 14°	29.8502	26.9772	-2.87302	7.32598	8.25485	0.430293			4DPE-1 14°	33.5878	26.2372	7.35064	0.00612684	0.0059598	0.135286
	30.1884	26.9893	-3.19908	9.18371						33.8445	26.413	7.43154	0.00579275
4DPE-2 14°	29.8502	27.4772	-2.37302	5.18025	7.49896	0.403858			4DPE-2 14°	32.5762	25.9671	6.60903	0.0102443	0.00882285	0.200277
	30.1884	26.893	-3.29538	9.81767						33.1176	26.0397	7.07799	0.00740138
8DPE-1 24°	32.2862	26.1911	-6.09513	68.3625	62.7478	3.2708			8DPE-1 24°	31.2689	27.0511	4.21783	0.053741	0.0601214	1.36475
	32.555	26.7187	-5.83626	57.1331						30.9292	27.0187	3.91046	0.0665018
8DPE-2 24°	30.2287	25.3648	-4.86383	29.1178	26.5128	1.38201			8DPE-2 24°	30.8199	26.7548	4.06504	0.0597448	0.0729457	1.65586
	30.5104	25.931	-4.57941	23.9079						31.1681	27.631	3.53706	0.0861467
10DPE-1 14°	33.4651	28.9582	-4.50689	22.7358	6.45856	0.33666			10DPE-1 14°	31.7337	28.9582	2.77551	0.146046	0.0918531	2.08505
	32.6494	28.6177	-4.03171	16.3556						33.3485	28.6177	4.7308	0.0376606
10DPE-2 14°	28.2345	24.0864	-4.14805	17.7292	11.7002	0.609887			10DPE-2 14°	26.1971	24.1034	2.09366	0.234286	0.213172	4.83896
	27.3287	24.825	-2.50367	5.67126						26.9294	24.549	2.38039	0.192057
Control-2 24°	29.8298	25.4892	-4.34057	20.2601	18.5683	1			Control-2 24°	32.314	25.4892	6.8248	0.00882125	0.0110902	1
	30.1556	26.0787	-4.07694	16.8765						32.3047	26.0787	6.22603	0.0133591
4DPE-1 14°	30.8502	27.8552	-2.99502	7.97244	7.50579	0.404226			4DPE-1 14°	34.5878	26.5772	8.01064	0.00387754	0.0036023	0.324819
	30.2054	27.39	-2.8154	7.03913						34.8445	26.613	8.23154	0.00332706
4DPE-2 14°	30.7382	27.8482	-2.89002	7.41282	6.05432	0.326057			4DPE-2 14°	33.7974	26.0897	7.70768	0.00478362	0.00412236	0.371712
	30.2154	27.984	-2.23138	4.69583						33.9746	25.8	8.17455	0.0034611
8DPE-1 24°	31.8004	26.4381	-5.36224	41.1333	45.1073	2.42927			8DPE-1 24°	32.0948	27.6021	4.49273	0.0444174	0.0412496	3.71947
	31.7278	26.1107	-5.6171	49.0813						32.4065	27.6917	4.71475	0.0380818
8DPE-2 24°	31.0713	25.1181	-5.95324	61.9587	58.3224	3.14097			8DPE-2 24°	31.7004	26.5491	-5.15124	35.5367	40.0858	2.15883
	30.5858	24.8127	-5.7731	54.6861						31.7098	26.2297	-5.4801	44.635
10DPE-1 14°	25.3496	23.9325	-2.54578	5.83925	2.91962	0.157237			10DPE-1 14°	30.0297	24.1925	5.83721	0.0174914	0.0221455	1.99686
	26.4783	23.8761	23.8761	6.4951e-08						30.0177	24.7961	5.22164	0.0267996
10DPE-2 14°	28.2345	24.0569	-4.17755	18.0954	11.5787	0.623571			10DPE-2 14°	31.9982	29.9864	2.01186	0.247953	0.196812	3.98806
	27.3287	24.989	-2.33967	5.06187						30.9653	28.1861	2.77921	0.145672
